# Supplementary material for: Stochastic process-based drought monitoring and assessment system: A temporal switched weights approach for accurate and precise drought determination
Source: PLoS One. 2025 Feb 6;20(2):e0307323. doi: 10.1371/journal.pone.0307323 (PMC11801565; doi:10.1371/journal.pone.0307323)
Supplement: S1 Data — (CSV) [file pone.0307323.s001.csv]

Rainfall
	Cluster-1						Cluster-2									Cluster-3							Cluster-4											Cluster-5											Cluster-6
	Astor	Bunji	Gilgat	Gupis	Sakardu	Chilas	Chitral	Dir	Drosh	Kohat	Parachinar	Zhob	Cherat	Peshawar	Risalpur	Balakot	Garhidupptta	Islamabad	Kakul	Kotali	Murree	Muzafarabad	Lahore Airport	Lahore PBO	Faisalabad	Mianwali	Sargodha	Sialkot	Bahawalnagar	Dera Ismial Khan	Multan	Rafique A.P	Bahawalpur	Sibbi	Chhor	Khanpur	Padidan	Hyderabad	Jacobabad	Larkana	Moenjodaro	Rohri	Badin	Nawabshah	Dalbadeen	Khuzdar	Kalat	Lesbella	Nokunddi
Years	A111	A211	A311	A411	A511	A611	B112	B212	B312	B412	B512	B612	B712	B812	B912	C113	C213	C313	C413	C513	C613	C713	D114	D214	D314	D414	D514	D614	D714	D814	D914	D1014	D1114	E115	E215	E315	E415	E515	E615	E715	E815	E915	E1015	E1115	F116	F216	F316	F416	F516
1955	43.2	3.6	5.1	1.3	27.9	8.6			17.5	0	16	31.5	1.5	1	0.8			16.3	16	33.5	22.57	32		15.2	0			11.7	0	1	2.3			34.5	0.99	7.1	2.5	4.8	11.2			4.6	0	1.3	27.2		109.2	1.8
1956	48.8	2.8	4.3	2	25.4	2			48.5	2.3	94	26.2	7.1	0.8	6.1			34.8	45.5	51.8	84.1	91.7		37.3	19.3			34.5	0	3.6	16			57.2	0	4.6	4.1	13.2	16.5			5.3	0	1.3	37.8		87.4	17
1957	64.8	7.6	13.7	14.5	47.2	20.6			115.6	50.8	533.4	55.4	146.1	49.8	106.7			138.7	164.1	191	243.3	216.4		94.7	63.5		79.5	116.6	0.8	47.2	17.3			50.8	0	14.2	22.1	5.6	54.1			36.3	0	5.1	64		93.7	4.6
1958	42.2	4.3	0.5	13.5	24.6	1.3			78	18	22.9	16.3	23.4	18.8	23.4			9.1	42.4	29	29.5	86.6		8.9	1		0	0	0	10.2	0			14.7	0	4.1	1.5	1	3			0	0	1.3	37.1		23.6	20.8
1959	52.8	0	1.5	18.8	23.1	6.3			151.1	69.8	72.6	32.3	208.3	92.7	181.4			97	82.5	119.1	94.5	110.7		54.6	33		44.7	54.1	25.1	20.8	28.2			29.2	1.5	10.4	5.1	11.9	0			6.7	0	3.6	18.3		20.1	4.3
1960	10.9	0	0	0.01	2.8	1.8			65	15	156.2	17.3	11.4	13.2	48.3			87.1	58.2	62	112	85.1		26.7	22.1	7.1	7.4	14.2	0	1.5	1.8			1.5	0	0	1.3	0	0			0	0	0	6.9		22.2	0
1961	55.97	3.6	6.1	20.6	14.5	21.1			81.5	110	10.61	2.8	205.2	89.7	114.3	158.93	202.7	145	122.2	152.7	151.1	171.2		96.8	36.3	40.9	33.5	119.5	22.9	4.6	11.9			1.5	0	3	9.7	1	2.5			5.1	0	0.5	7.4		63.2	6.5	1.3
1962	2.3	1	2.3	0	0.5	0			13	13.2	4.8	9.1	45	15.7	5.3	25.7	33	13.7	12.4	16	21.6	25.1		32	15.2	0	13.2	6.1	1.3	1.8	3.3			0	0	0	0	0	0			0	0	0	0		0	0.1	0
1963	0	0	0	0	0	0			1.8	0	0	0	0	0	0	0	0	0	0	0	0	0		0	0	0	0	0	0	0	0			0	0	0	0	0	0			0	0	0	0		3.8	0.1	0.3
1964	42.4	0.8	7.4	1.8	19.6	15.7	27.24		68.6	45.2	0	51.3	68.87	40.1	103.6	176.8	258.3	143.3	171.2	233.9	255.3	239.8		35.8	27.7	50	24.9	76.5	14	17.3	29			56.6	0	14	5.1	0.01	24.4			32.5	0	0.5	57.9		0	1	90.7
1965	40.6	6.3	9.4	4.8	10.2	9.7	74.2		54.6	21.1	204.7	10.9	50.8	21.1	23.6	63	121.4	38.6	52.8	111	51.3	74.7		15.5	6.3	1.3	14.2	94.5	0	1	2.5			9.1	0	14.5	0	0	2			0	0	0	28.2		0	0.6	18.8
1966	0	0	0	0	0	0	1.3		1.5	0	0.5	0	0	0	0	0	1.8	0	0	0	0.3	1		0	0	0	0	0	0	0	0			0	0	0	0	0	0			0	0	0	0	0	0	0.1	0
1967	12.7	0.5	2	13	5.6	1.3	10.4	14.2	11.7	0	2	0	0	0	0	28.84	41.2	0	3	0	5.6	34.3		0	0	0	0	0	0	0	0			0	0	0	0	0	0			0	0	0	0	0	0	0.1	0
1968	38.4	5.6	3.6	0.5	13.2	3	23.9	75.7	27.4	44.7	50.3	28.2	39.6	57.7	86.1	109.6	140.5	69.3	115.1	140.2	211.8	119.4		27.9	13	34.8	14.5	100.8	7.13	20.6	4.8			11.4	4.6	28.4	0.3	0	14			1.3	3.8	0	24.1	96.5	0	10.1	0
1969	53.1	2	7.1	19.3	28.2	15.2	45.2	77.7	50.8	0	25.7	1.5	4.8	0	0.8	55.61	94	2.8	38.6	26.4	42.9	48.3		4.1	6.6	0	2.3	23.6	0	1	1.8			0	0	0	0	0	0			0	0	0	0.8	0.5	13.5	0.1	5.1
1970	51.3	2	1.3	10.9	21.8	13	33.5	94	41.7	16.3	48.8	21.6	29.7	23.9	23.9	89.85	132.8	72.4	69.8	69.6	63.3	88.6		20.1	7.6	5.3	8.1	49.2	12.4	10.4	2.5			19.1	0	13	0.3	1	0.3			3.3	0	0.5	55.1	22.4	69.1	6.3	49
1971	4.1	0	0	0	0.5	0	0.5	13	3	4.8	2.5	15.2	4.3	1.8	5.6	52.8	22.6	21.6	20.6	13.7	10.32	20.3		0	0.8	0	7.1	0.3	0	0	3.8			0	0	0	0	11.7	1.5			0.1	0	0	1.5	2.5	0	4.6	1.5
1972	46.5	8.1	6.6	8.1	1.5	8.4	75.7	174.5	68.3	42.9	157	29	75.9	38.4	38.6	129.3	211.1	72.6	113.5	84.3	65.51	115.6		12.7	2.8	29.2	15	49	3.8	26.2	1			12.7	0	5.1	1.8	0	9.4			11.9	0	0	15.2	62	60.7	0.1	2.3
1973	129.8	25.4	29	3.3	66.8	52.1	36.1	205.2	65	7.4	46.5	6.6	19.3	4.3	10.9	165.4	140.5	62.7	134.6	110.7	205.5	139.4		17	12.4	9.1	14.2	26.7	0	4.3	0			36.5	0	0	0	0	0			0	1.8	0	27.9	3.3	33.5	0.1	61.2
1974	71.6	2.3	9.4	10.4	112.2	16.5	57.9	85.1	33.8	5.3	29.7	20.3	11.2	4.8	9.1	129.4	134.9	32.8	45	95.4	137.9	116.2		6.4	1.8	10.2	3.6	23.1	0	6.8	3.8			0	0	1	0	0	0.3			0	0	0.5	6.3	6.9	0	0.1	9.2
1975	40.8	3.8	7.7	3.6	31.7	0	19.3	34.4	36.1	4.9	20.8	2.6	15.1	0.4	0.6	95.1	74	39.2	62.8	65	62.6	53.6		29.4	13.5	5.9	7.4	28.9	4.09	3.3	4.1			2.6	2.8	11.4	1.6	1.8	6.3			1	0	3.4	4.6	23.6	129.8	13.4	14.8
1976	50.5	11.2	11.5	5.1	16	0.5	33.7	77.2	36.5	14.9	38.6	12	27.9	13.4	32	142.9	86.5	115.9	110.5	116.9	265.4	252.5		22.9	13	1.5	36.7	61.9	1.3	8	2.3			6.2	6.8	4.8	2.8	10.7	2.9			15.5	17.3	3.9	2.6	70.8	10.9	64.4	0
1977	57.1	14.5	0	18.1	32.6	26.1	94.3	346.3	162.3	56.3	129.1	40	19.5	61.9	72.2	186.6	228.1	72.2	123.2	175.8	257.1	199.1		31.8	4	43.5	9.7	113.2	23.7	20.6	20.9			8.8	0	0	6.1	3.3	7.1			7.1	0	9.7	46.1	29.6	11.1	10.9	13.2
1978	26.1	0	1.8	2.3	26.9	0.2	35.6	155.6	46.2	21.4	51.6	39.3	37.6	16.3	22.7	172.4	130.1	50.4	77.1	82.1	295.3	132.3		8.2	8.9	14.2	11.6	13.8	13.7	19.4	6.1			5	0	1.2	0	2.7	6.1			17	0	0	0	16.5	17.5	8.3	0
1979	17.9	0	1.8	0.7	7	20.3	17.6	82.9	45.3	41.3	38.7	78	10.8	80.9	109.4	135.5	69.6	78.2	85.5	86.3	155.8	85.1		13.6	43.5	48.1	33	24.2	7.6	56.3	43.1			14.3	0	4	2.3	0	2			4.6	0	0	37	1.5	0	1.4	0
1980	25.9	0	0.8	0	7	3.8	39.7	174	51.8	53.2	43.9	24.9	42.6	28.3	59	226	102.7	92.8	75.8	65.5	134.7	98.4		19.8	17.8	21	28.5	34.6	2.9	23.9	8.9			10.1	0	0	0.01	0	0			0	0	0	18	9.4	9.4	0	0
1981	63.1	7.1	3.3	0	14.3	14.6	51.7	131.5	38.7	29.7	48.6	19.3	71	33.9	70.7	88.1	109.8	159.8	77.4	152.4	240.2	80.9		121.2	30.2	22	35.6	110.3	4.7	14.2	30			6.4	1	0	0	0	0			0	0	28.5	28	3.1	0	0.2	8.1
1982	15.8	3.4	0.7	2	3.7	0.5	14.9	50	29.1	55.4	18.8	30.1	68.6	29.9	51.4	42.6	111.4	74.4	74.8	106.6	241.4	145.2		20.6	12.7	40.8	28.8	41.9	5.8	25.5	13.8			11.4	2.5	0.4	1.3	0.8	0.8			0	0	0	13.5	25	97.7	0	4.7
1983	62.5	11.2	0	0	27.4	7.3	32.5	148.9	34.6	36.3	42.2	2.9	36.8	38.5	35.5	128.9	113.8	131.3	91.8	108.5	311.1	106.9		57.7	0	5.9	3	68	13.6	0	3.5			6.7	0	5.9	3	0.1	2.5			4	0	0	10	16.9	36.7	6	9.9
1984	6.9	1	0	12.2	3.6	0.4	17.9	67.5	24.6	1.3	4.2	4.1	8.93	3.9	3.4	7.3	10.5	0	2.6	2	4.2	10.2		0.2	3	0	0	0	0	4.3	0			0	0	0	0	0	0			0	0	0	3.2	10.5	32.2	0.3	3.8
1985	13.5	3.5	2.3	4	27.6	0	26.9	135	21.5	34.5	48.8	14.8	36.18	28.9	31.1	121.7	71.8	54	62.8	71.7	122	109.1		1.5	2	16.8	0	7.9	0	11.1	0			0	0	0	1.4	0	0.9			0	0	0	19.2	17.2	35.2	0	17.8
1986	3.8	1.1	0	4	0	2	12.2	78	35.5	8.8	10.6	2	11.4	19	17.4	22.1	24.6	12.2	19	14	52.5	25.4		5.3	4.1	2.1	3.5	6.1	0	0	0			0.2	0	0	0	0	0			0	0	0	9.6	0	8.8	0	4.3
1987	7.5	1	0	0	10.1	0	0	16	0	0	2.4	4.9	0	0	0	11	3.3	0.5	11.4	8.6	27.7	13.5		28.7	3.6	0	5.8	8	6	0	1			4	0	0	0	0	0			0	0	0	1.7	3.6	21.7	0	0
1988	31.4	1.6	0	4.6	60.7	0	83.9	148.5	95.8	16.8	59.1	15.8	53.5	40.4	63.2	87.9	61.2	17.1	54.7	18.6	39.7	5.78		7.6	4.1	25.2	11.9	54.7	8	2.5	5.2			5.9	0	0	0	0	0.8			0	0	0	9	12.9	18	0	7.2
1989	47.6	0	0.8	0	5.7	2.2	47	120	22.1	16.3	48.4	12.3	50.5	37.1	45	68.9	67.5	67.6	51	116.8	62.7	67.2		48.4	27.9	14	14.1	63.2	18.5	4.4	7			4	0.3	21.6	0.6	3	5.6			0.7	6	0	1.6	1.2	31.3	2	0
1990	58.6	9.6	6	1.8	59.7	17.8	71.1	167.6	61.7	38	55.7	50.3	47	49.7	25.9	93.3	85.3	41.1	64.5	35.7	60	145.2		4.2	26.6	10.7	11	26.8	3	13.1	4.3			5.1	0	4.4	0	0	3.7			0	0	0	55.6	20.7	88.6	0	1
1991	32.1	0.01	0.7	14.5	40.3	3.2	96.5	195.3	69.7	20	62.3	32.9	39	9.7	16.5	147	88	9.2	49.7	23.9	51.4	80.9		0.01	0	0.01	0.01	0.9	0.01	0.01	1.6			13	0.6	0.01	1.5	2	1.4			5.8	1	0	11	20.8	60.2	9	0
1992	143.1	9.4	6.7	17.1	73.2	37	131.1	375.8	181.4	68	119.8	39.9	117	84.8	122.9	255.3	320.9	99.2	232.6	211.4	270.1	273.8		61.1	28.9	74.1	69.8	101	40.6	31.9	19			65	6.2	30.5	41.9	10.6	24.8			42.5	2	12.6	20.4	149.9	76.6	23	0
1993	38.2	7.6	0.01	4.5	35.4	3.8	22.7	37.6	39.4	11	61.8	17	10	35.7	44	117.4	142.4	36.4	89.2	63.2	270.3	149.9		10.6	1.6	20.2	13.5	20.7	3	4.4	11.4			37.7	0	2.7	3.2	2	5.8			9	0.3	1	47.6	29.8	78.5	4	0
1994	54.9	7.5	3.2	9	61.9	8.8	76.1	132.9	74.6	5	39.5	16	25	17	17	83	94.5	36.1	68.9	56.2	91	105		23.8	3.3	1	0.8	42.8	5.3	0.3	5.2			0	1.1	0.01	0.01	1.4	0.7			0.01	0	0	15	5	0.5	0	0
1995	20.6	1	0.1	0	16	0	0	1.5	0.4	8	2.8	1	0	0	0.01	10.6	38.4	31.5	21	66.6	110.4	20.3		28.5	1.5	1	2.5	36.9	9.9	0.01	4.2			1.1	5.7	8.1	3.8	2.6	1.8			3.9	14.3	10	2	17.5	1.4	3.7	0
1996	35.3	6	20.1	2.7	61.1	75	8	58.4	15.9	35	33.7	15.2	8	29	44.3	83.6	196.7	80.5	73.9	81.6	195.8	106.1		19	2.3	61.7	35.5	60.1	6.4	14.7	12			13	1.8	2.6	2	0	4.1			0.01	0	1	32	31.2	57.8	4.5	30
1997	9.4	0	0	0	4.2	0	0	60	13.6	7	28.4	13.2	20	16	20	37.3	52.1	39	34	47	147.2	44		15.7	19.4	27	19.7	56.8	9	8.5	6.7			20.2	2	3.5	5.5	5.9	7			1	10.6	1.8	39.1	29.6	72.2	21.5	54
1998	33.8	13.5	6	0	77.9	12.6	58.2	95	66.1	27	74.8	18.3	18.5	44.6	23.5	117.2	85.6	36.7	64.5	11	93.6	101		0.01	0.01	26	7.5	3.9	3.6	8.1	0.5			8.8	0	1.6	0.4	1	5.7			3	0.4	0.01	31.1	20	125.8	5	0
1999	111.1	13	1.6	0.01	58.1	11.8	32.2	189.8	43.4	122	65.7	17.5	189	150.3	185	128.2	282.2	83.1	121.9	160.6	237.3	144.1		50.1	32.5	83	57.5	92.5	11.5	25.5	14.7			17	0.01	4	0	0.01	4.2			10.6	0.01	0	26	11	38	0	0
2000	60.8	5.4	4.9	0.01	58.5	14.8	51.4	144	40.4	45.5	40.7	3.3	90	57	79	99	128.6	129	87	119	207.3	129.5		21.5	9.5	37	16.5	76.3	12	8	8.7			1.1	0	5	6	0	1.3			7.5	1.6	0.01	3	9.6	20.7	26	0
2001	0.2	0	0	0	0	0	20.2	0.01	18.7	0	32.5	0	0	0.01	0.01	2	0.5	0.01	0.5	6.6	14.8	2.3		7.8	5	9	22.8	3.4	0	18.2	0			0	0	0	0	0	0			0	0	0	0	0	0.7	0	0
2002	29.3	0.01	0.5	0	4	7	13.9	90	23.1	1.6	49.9	0	0.01	2	1	76.2	141.6	7	63.1	46.5	56.2	69.6		0.6	0.2	0.01	0.01	0.01	0	0	0.01			0	0	0	0	0	1			0	0	0	0	0	17.6	0	2.8
2003	2	0	0.01	0	0.01	0	7.3	25	4	46	18.6	11.3	30	33	28	22.9	29.3	42	30.9	26.5	48.1	30.6		0.5	0.01	15	18	11.1	0	5	2.5			5.6	2.1	0.3	3.4	0.01	0.01			0.01	0.01	0.01	36	14.5	21	25	0
2004	95.4	7.1	0.4	41.8	19.1	1	42.1	116.5	65.7	76.5	77.2	38.3	84	109	84	119.2	190.2	146.8	108.3	156.1	232.8	201.1		38.2	25.2	84	36	114.6	22.4	31.6	9.7			23.8	0.8	3.4	0.2	2	13.4			2.4	1.4	1.7	16.2	21.2	75.4	3.8	0.4
2005	52.2	34.5	11.2	25.9	30.9	29.3	51.6	185.5	92.5	133	140.6	7.4	140	128	129	157	309.7	97	117	127.2	211.7	175.1		64.2	26.3	77	80	81.6	4	64.4	37.9			8.4	2.3	0.8	0	2.2	0			0.01	2	1	0	8.3	21	8	0
2006	118.4	7.7	15.4	22.1	63.1	36.9	98.3	173.6	95	62	81.8	8.2	78.5	68.5	64	196	267.9	70	125.5	129.4	192	171.9		18.9	8.3	13	4	26.2	0.2	3.3	1.7			0	0	2	0.01	0	0.01			0	0	0.01	0	3.1	10.6	0	0
2007	0.3	0	0	0	0	0	11.1	13	1.4	0	9.5	1.3	0	0.01	1	3	9.2	1	2.1	1	5.1	6.2		0.01	0.01	0.01	0.01	0	0	4.9	0.01			1	0	0	0	0	0			0	0	0	7.2	0	14.5	0	3
2008	17	7.1	2.9	6.8	34.7	43.2	119.1	168.5	146.5	68	82.7	21	57	92	68	270.7	246.7	125	200	151.8	240.3	217.9		24.3	45.7	20	20	69.6	2.3	5.2	8.6			6.6	0	4	6.9	8.8	3.6			4.4	0.01	3.6	70	14.4	133.4	7.3	75
2009	145	35.6	32.2	48	117.6	42.3	119.2	164.2	89	60	260.6	23	72	50	59	102.1	128.2	47	74.2	74	92.3	113		19.8	12.2	9	22	47	28	7.6	23.2			53	0	50.1	7	0.7	5.2			31.2	0	16	6.9	50.8	71.9	13.6	33.4
2010	6.4	0.01	0.01	26.5	11.1	0.8	94.3	86	50.9	6	28.8	11.2	19.5	21	23	41.2	26	12	20.2	21.6	28.6	33.4		0.3	1.4	22	3	10.2	5.2	12	0.01			1.2	0	1.6	0	0.4	0			1	0.01	0.01	4	4.8	2	1.5	2.5
2011	24.6	11	4.7	0	6.1	3.5	16.5	42	14.4	2	34.4	2	3	8	5	32.8	27	8	23.9	7	18.7	40.6		0.01	0	0.01	0.1	5	0	2.2	0			0	0	0	0	0	2			0	6	0	3.4	7.9	9	0	0
2012	21.3	3.5	0.01	22.9	6.9	0.3	38.6	136	38.1	25	111	6.4	39.1	51	53	56	48	60	26	129.4	85.2	63.8		18.6	6.6	11	3.3	63.4	5	0.3	3			8.7	0	0.01	0	7	1			0	0.01	0	19.5	15	42	0	2
2013	0	1.3	3.2	15	37.1	7.2	21	28	14	1	42	0	2	3.1	1.2	25.1	33	13.1	7	63	28.5	31		16.2	3.1	2	0.4	45.1	0	0.2	0			0	0	1	2.1	0.01	3			2	0	3	0	0	0	0.1	0.1
2014	0	13.1	3.3	0	16	2.2	1.3	12	3.4	2	23	0	7	3.1	5.1	24.3	41	9.2	21	17	36	34		6.1	0	1	0.2	20	0	0.1	0.7			0	0	0	0.1	0	0.2			1.1	0	0	14.1	0	7	0.2	8
2015	0	1.7	0.2	0	0	0.4	35.1	117	39	30.1	66	19	43	36.2	31.2	38.2	23	34.3	23	35	38.1	37.1		25	15.1	0	17.2	23.1	0.3	31.1	1.3			7	0	0.1	0	0	0.1			0.1	0.1	0	0.2	10	0	2	27
2016	0	0.1	3.8	0	3.9	3.6	34.5	114	22.8	10.2	129.6	16	15	8.6	20.7	38.2	59.1	57.8	43.5	29.1	46.1	58.2		38.7	12.6	1.2	10	14.6	0.2	1.3	3			0.2	0	0	0	0	0			0	0		0.2	0	8	0	0.1
[truncated: 118 more columns]
